# Supplementary material for: Wastewater based epidemiology as a surveillance tool during the current COVID-19 pandemic on a college campus (East Carolina University) and its accuracy in predicting SARS-CoV-2 outbreaks in dormitories
Source: PLoS One. 2024 Apr 18;19(4):e0289906. doi: 10.1371/journal.pone.0289906 (PMC11025953; doi:10.1371/journal.pone.0289906)
Supplement: S1 Data — (XLSX) [file pone.0289906.s001.xlsx]

## Sheet: Sheet1
Supporting Data		Wastewater Data Fall Semester
*Names of dormitorie have been removed
*ECU Student data may be found on the ecu website: ecu.edu
Date	Dorm	Copies per ml
2021-08-23	6	20
2021-08-23	1	1.1
2021-08-23	8	12.8
2021-08-23	4	5.1
2021-08-23	12	15.3
2021-08-23	13	0.4
2021-08-23	9	5.4
2021-08-23	10	0.3
2021-08-23	11	0.2
2021-08-23	14	0.3
2021-08-23	3	40.8
2021-08-23	5	7.2
2021-08-23	17	0
2021-08-23	2	2
2021-08-23	7	97.3
2021-08-23	15	0
2021-08-25	6	233.3
2021-08-25	1	171
2021-08-25	8	7.4
2021-08-25	4	3.4
2021-08-25	12	78.9
2021-08-25	13	0
2021-08-25	9	1.6
2021-08-25	10	0
2021-08-25	11
2021-08-25	14	0
2021-08-25	3	2.8
2021-08-25	5	16.4
2021-08-25	16	0
2021-08-25	17	0
2021-08-25	2	7.5
2021-08-25	7
2021-08-25	15	218.5
2021-08-27	6	44.2
2021-08-27	1	38.2
2021-08-27	8	0
2021-08-27	4	710.2
2021-08-27	12	36.9
2021-08-27	13	0
2021-08-27	9	239.8
2021-08-27	10	220.9
2021-08-27	11	89.3
2021-08-27	14	18.5
2021-08-27	3	14.2
2021-08-27	5	312.3
2021-08-27	16	8.1
2021-08-27	17	0
2021-08-27	2	21.3
2021-08-27	7
2021-08-27	15	0
2021-08-30	6	6.9
2021-08-30	1	51.9
2021-08-30	8	49.3
2021-08-30	4	32.6
2021-08-30	12	3.2
2021-08-30	13	0.3
2021-08-30	9	17.7
2021-08-30	10	215.1
2021-08-30	11	15.6
2021-08-30	14	1
2021-08-30	3	4.1
2021-08-30	5	16.1
2021-08-30	16	1.9
2021-08-30	17	0
2021-08-30	2	29.6
2021-08-30	7	7.6
2021-08-30	15	0.2
2021-09-01	6	17.5
2021-09-01	1	110.5
2021-09-01	8	103.8
2021-09-01	4	157.6
2021-09-01	12	12.9
2021-09-01	13
2021-09-01	9	0
2021-09-01	10	13.1
2021-09-01	11	0
2021-09-01	14
2021-09-01	3
2021-09-01	5	9.2
2021-09-01	16	175.9
2021-09-01	17	0
2021-09-01	2	28.9
2021-09-01	7
2021-09-01	15	0.7
2021-09-03	6	4.9
2021-09-03	1	168.4
2021-09-03	8	31.1
2021-09-03	4	653.2
2021-09-03	12	66
2021-09-03	13	17
2021-09-03	9	11.9
2021-09-03	10
2021-09-03	11	5.1
2021-09-03	14
2021-09-03	3
2021-09-03	5	70.3
2021-09-03	16	7.5
2021-09-03	17	0
2021-09-03	2
2021-09-03	7	34.6
2021-09-03	15	0
2021-09-10	6	0.6
2021-09-10	1	83.6
2021-09-10	8	2.3
2021-09-10	4	164.7
2021-09-10	12	5.9
2021-09-10	13	0
2021-09-10	9	0
2021-09-10	10	53.6
2021-09-10	11	2.1
2021-09-10	14	5.3
2021-09-10	3	31.6
2021-09-10	5
2021-09-10	16
2021-09-10	17	0
2021-09-10	2
2021-09-10	7	0.1
2021-09-10	15	1.3
2021-09-13	6	64.6
2021-09-13	1	1415.1
2021-09-13	8	57.7
2021-09-13	4	42.2
2021-09-13	12	112
2021-09-13	13	0
2021-09-13	9	56.5
2021-09-13	10	277.1
2021-09-13	11	7.3
2021-09-13	14	0
2021-09-13	3	31.9
2021-09-13	5	6
2021-09-13	16	49.1
2021-09-13	17	0
2021-09-13	2	27.3
2021-09-13	7	28.7
2021-09-13	15	5.2
2021-09-15	6	38.2
2021-09-15	1	405.9
2021-09-15	8	8.3
2021-09-15	4
2021-09-15	12	9.3
2021-09-15	13	0
2021-09-15	9
2021-09-15	10	103.7
2021-09-15	11	1.4
2021-09-15	14	5.3
2021-09-15	3	6
2021-09-15	5	9.4
2021-09-15	16
2021-09-15	17	0
2021-09-15	2	23.1
2021-09-15	7
2021-09-15	15	25.8
2021-09-17	6	17.8
2021-09-17	1	102.7
2021-09-17	8	40.5
2021-09-17	4	359.3
2021-09-17	12	22.2
2021-09-17	13	1.3
2021-09-17	9	14.1
2021-09-17	10	300
2021-09-17	11	3
2021-09-17	14	1
2021-09-17	3	14.8
2021-09-17	5	24.1
2021-09-17	16	19
2021-09-17	17	0
2021-09-17	2	633.2
2021-09-17	7	1.3
2021-09-17	15	25
2021-09-20	1	4.8
2021-09-20	8	64.6
2021-09-20	4	40.8
2021-09-20	12	3.1
2021-09-20	13	0.1
2021-09-20	9	2.8
2021-09-20	10
2021-09-20	11	0.2
2021-09-20	14	3.3
2021-09-20	3	24.5
2021-09-20	16	0
2021-09-20	17	0
2021-09-20	2	7.8
2021-09-20	7
2021-09-20	15	10.1
2021-09-22	6	0.6
2021-09-22	1	205.4
2021-09-22	8	93.2
2021-09-22	4	0.9
2021-09-22	12	3.7
2021-09-22	13	0.4
2021-09-22	9	6.7
2021-09-22	10	0.7
2021-09-22	11	2.1
2021-09-22	14	0.3
2021-09-22	3	1
2021-09-22	5	5.2
2021-09-22	16
2021-09-22	17	0
2021-09-22	2	0
2021-09-22	7	2.4
2021-09-22	15	0.4
2021-09-24	6	3.7
2021-09-24	1	20.4
2021-09-24	8	9.8
2021-09-24	4	39.5
2021-09-24	12	96.8
2021-09-24	13
2021-09-24	9	2.7
2021-09-24	10
2021-09-24	11	5.7
2021-09-24	14	0
2021-09-24	3	16.8
2021-09-24	5	5.3
2021-09-24	16	6.7
2021-09-24	17	0
2021-09-24	2	17.2
2021-09-24	7
2021-09-24	15	3
2021-09-27	6	0
2021-09-27	1	4.4
2021-09-27	8	1.3
2021-09-27	4	8.2
2021-09-27	12	0
2021-09-27	13	0.5
2021-09-27	9	3.2
2021-09-27	10	0
2021-09-27	11	0
2021-09-27	14	0
2021-09-27	3	0
2021-09-27	5	0.8
2021-09-27	16	0
2021-09-27	17	0
2021-09-27	2	6.4
2021-09-27	7	0
2021-09-27	15	0
2021-09-29	6	0.1
2021-09-29	1	0.2
2021-09-29	8	0.7
2021-09-29	4	2.5
2021-09-29	12	0.2
2021-09-29	13	0
2021-09-29	9	10.8
2021-09-29	10	0
2021-09-29	11	1.8
2021-09-29	14	0.1
2021-09-29	3	2.3
2021-09-29	5	0.2
2021-09-29	16	0.3
2021-09-29	17	0
2021-09-29	2	0.9
2021-09-29	7
2021-09-29	15	0
2021-10-01	6	0.2
2021-10-01	1	0.4
2021-10-01	8	0
2021-10-01	4	13.3
2021-10-01	12	1.6
2021-10-01	13
2021-10-01	9	2.6
2021-10-01	10	1154.8
2021-10-01	11	4.2
2021-10-01	14	2.2
2021-10-01	3	146.6
2021-10-01	5	0
2021-10-01	16	0
2021-10-01	17	0
2021-10-01	2	0
2021-10-01	7
2021-10-01	15	0.1
2021-10-04	6	0.9
2021-10-04	1	0
2021-10-04	8	0.6
2021-10-04	4	4.9
2021-10-04	12	2
2021-10-04	13	0
2021-10-04	9	0
2021-10-04	10
2021-10-04	11	23.3
2021-10-04	14	0
2021-10-04	3	0
2021-10-04	5
2021-10-04	16
2021-10-04	17	0
2021-10-04	2	0
2021-10-04	7	0
2021-10-04	15	0
2021-10-06	6	0
2021-10-06	1	0.8
2021-10-06	8	0.7
2021-10-06	4	4.3
2021-10-06	12	0.5
2021-10-06	13	0.2
2021-10-06	9	0.2
2021-10-06	10	0
2021-10-06	11	0.2
2021-10-06	14
2021-10-06	3	2.1
2021-10-06	5	0
2021-10-06	16	0.4
2021-10-06	17	0
2021-10-06	2	0
2021-10-06	7
2021-10-06	15	0
2021-10-08	6	0
2021-10-08	1	1.3
2021-10-08	8	0.5
2021-10-08	4	0.8
2021-10-08	12	0.2
2021-10-08	13
2021-10-08	9	0.9
2021-10-08	10
2021-10-08	11	2.2
2021-10-08	14	0.2
2021-10-08	3	0.1
2021-10-08	5	0
2021-10-08	16	0
2021-10-08	17	0
2021-10-08	2	2.2
2021-10-08	7	0
2021-10-08	15	0
2021-10-15	6	0
2021-10-15	1	9
2021-10-15	8	0
2021-10-15	4	0
2021-10-15	12	2.3
2021-10-15	13
2021-10-15	9	0.5
2021-10-15	10	0.4
2021-10-15	11	0.7
2021-10-15	14	0.1
2021-10-15	3	0.9
2021-10-15	5	0
2021-10-15	16	0.3
2021-10-15	17	0
2021-10-15	2	0.6
2021-10-15	7
2021-10-15	15	0
2021-10-18	6	3.8
2021-10-18	1	5
2021-10-18	8	0.1
2021-10-18	4	0.1
2021-10-18	12	0.3
2021-10-18	13	0.1
2021-10-18	9	0.6
2021-10-18	10	4.2
2021-10-18	11	0
2021-10-18	14
2021-10-18	3	14.6
2021-10-18	5
2021-10-18	16	0
2021-10-18	17	0
2021-10-18	2
2021-10-18	7	0
2021-10-18	15	0
2021-10-20	6	10.6
2021-10-20	1	23.4
2021-10-20	8	0
2021-10-20	4	0.1
2021-10-20	12	0
2021-10-20	13	0
2021-10-20	9	0
2021-10-20	10	0.3
2021-10-20	11	1.7
2021-10-20	14	0
2021-10-20	3	0
2021-10-20	5	0.1
2021-10-20	16	0
2021-10-20	17	0
2021-10-20	2	47.3
2021-10-20	7	0.4
2021-10-20	15	0
2021-10-22	6	14.7
2021-10-22	1	238.4
2021-10-22	8	0
2021-10-22	4	0.3
2021-10-22	12	0.1
2021-10-22	13	0
2021-10-22	9	0
2021-10-22	10	0.4
2021-10-22	11	5.5
2021-10-22	14	0
2021-10-22	3	0
2021-10-22	5	1.2
2021-10-22	16	0
2021-10-22	17	0
2021-10-22	2	4.2
2021-10-22	7
2021-10-22	15	2.8
2021-10-25	6	39.3
2021-10-25	1	18.9
2021-10-25	8	0.2
2021-10-25	4	133.8
2021-10-25	12	0
2021-10-25	13	0
2021-10-25	9	0
2021-10-25	10	0
2021-10-25	11	0
2021-10-25	14	0
2021-10-25	3	0
2021-10-25	5	0
2021-10-25	16	0
2021-10-25	17	0
2021-10-25	2	199
2021-10-25	7	0
2021-10-25	15	0
2021-10-27	6	7.2
2021-10-27	1	6.2
2021-10-27	8	0
2021-10-27	4	0.6
2021-10-27	12	0.1
2021-10-27	13	0
2021-10-27	9	0
2021-10-27	10
2021-10-27	11	0.3
2021-10-27	14	0
2021-10-27	3	0.9
2021-10-27	5	0
2021-10-27	16	0
2021-10-27	17	0
2021-10-27	2	0.5
2021-10-27	7
2021-10-27	15	0
2021-10-29	6	2
2021-10-29	1	0.3
2021-10-29	8	0
2021-10-29	4	24.5
2021-10-29	12	0
2021-10-29	13	0
2021-10-29	9	0.4
2021-10-29	10
2021-10-29	11	0.9
2021-10-29	14	0
2021-10-29	3	0.5
2021-10-29	5	0.6
2021-10-29	16	0
2021-10-29	17	0
2021-10-29	2	0.1
2021-10-29	7
2021-10-29	15	0
2021-11-01	6	0.3
2021-11-01	1	0.3
2021-11-01	8	0
2021-11-01	4	10.7
2021-11-01	12	0.2
2021-11-01	13
2021-11-01	9	0.1
2021-11-01	10	0
2021-11-01	11	0
2021-11-01	14
2021-11-01	3	10.1
2021-11-01	5	0
2021-11-01	16	0
2021-11-01	17	0
2021-11-01	2	0
2021-11-01	7	0.1
2021-11-01	15	0
2021-11-03	6	0.3
2021-11-03	1	0
2021-11-03	8	0
2021-11-03	4	1.8
2021-11-03	12	0.2
2021-11-03	13	3.4
2021-11-03	9	0
2021-11-03	10	0
2021-11-03	11	0.1
2021-11-03	14
2021-11-03	3
2021-11-03	5
2021-11-03	16	0.6
2021-11-03	17	0
2021-11-03	2	0
2021-11-03	7	0
2021-11-03	15	0
2021-11-05	6	0.1
2021-11-05	1	0.6
2021-11-05	8	0.4
2021-11-05	4	0
2021-11-05	12	0
2021-11-05	13	0
2021-11-05	9
2021-11-05	10	0
2021-11-05	11	0
2021-11-05	14	0
2021-11-05	3	23.3
2021-11-05	5	0
2021-11-05	16	0
2021-11-05	17	0
2021-11-05	2	0.3
2021-11-05	7	0
2021-11-05	15	0.1
2021-11-08	6	0.4
2021-11-08	1	0
2021-11-08	8	0
2021-11-08	4	0.2
2021-11-08	12	0
2021-11-08	13
2021-11-08	9
2021-11-08	10
2021-11-08	11	0
2021-11-08	14	0
2021-11-08	3
2021-11-08	5	0
2021-11-08	16	0
2021-11-08	17	0
2021-11-08	2	0.4
2021-11-08	7	0
2021-11-08	15	0
2021-11-12	6	2.2
2021-11-12	1	1.2
2021-11-12	8	0.4
2021-11-12	4	0
2021-11-12	12	0
2021-11-12	13	0
2021-11-12	9	0
2021-11-12	10	0
2021-11-12	11	0
2021-11-12	14	0
2021-11-12	3	0
2021-11-12	5	0
2021-11-12	16	0
2021-11-12	17	0
2021-11-12	2	0.1
2021-11-12	7
2021-11-12	15	0.1
2021-11-15	6	6.6
2021-11-15	1	0.1
2021-11-15	8	0.1
2021-11-15	4	0
2021-11-15	12	0
2021-11-15	13
2021-11-15	9	0
2021-11-15	10	0
2021-11-15	11	0
2021-11-15	14	0
2021-11-15	3	0
2021-11-15	5	0.2
2021-11-15	16	0
2021-11-15	17	0
2021-11-15	2	0.1
2021-11-15	7
2021-11-15	15	0
2021-11-17	6	0
2021-11-17	1	0.7
2021-11-17	8	0
2021-11-17	4	0
2021-11-17	12	0
2021-11-17	13	0
2021-11-17	9	0
2021-11-17	10	1.4
2021-11-17	11	1.3
2021-11-17	14	0
2021-11-17	3	0
2021-11-17	5	0
2021-11-17	16	0
2021-11-17	17	0
2021-11-17	2	2.4
2021-11-17	7
2021-11-17	15	0
2021-11-19	6	1
2021-11-19	1	0
2021-11-19	8	0
2021-11-19	4	0
2021-11-19	12
2021-11-19	13	1.5
2021-11-19	9	0
2021-11-19	10	0
2021-11-19	11	0
2021-11-19	14	0
2021-11-19	3	1.8
2021-11-19	5	0
2021-11-19	16	0
2021-11-19	17	0
2021-11-19	2	0
2021-11-19	7
2021-11-19	15	0
