# Supplementary material for: Wastewater based epidemiology as a surveillance tool during the current COVID-19 pandemic on a college campus (East Carolina University) and its accuracy in predicting SARS-CoV-2 outbreaks in dormitories
Source: PLoS One. 2024 Apr 18;19(4):e0289906. doi: 10.1371/journal.pone.0289906 (PMC11025953; doi:10.1371/journal.pone.0289906)
Supplement: S1 Graphical abstract — (ZIP) [file pone.0289906.s002.zip]

Archive with 1 entries (1 files):
- wbe_graphical_abstract.tif
